# Supplementary material for: Cross-Attention-Driven Propose-and-Select Generative Data Augmentation for Few-Shot Image Classification
Source: Sensors (Basel). 2026 Jul 20;26(14):4590. doi: 10.3390/s26144590 (PMC13417463; doi:10.3390/s26144590)
Supplement: Supplementary file 1 [file sensors-26-04590-s001.zip]

Archive with 3 entries (2 files):
- S1/
- S1/S1.zip
- S1/S2.zip
